# Supplementary material for: Epoxy Resins for Flooring Applications, an Optimal Host for Recycling Deactivated Cement Asbestos
Source: Polymers (Basel). 2023 Mar 12;15(6):1410. doi: 10.3390/polym15061410 (PMC10056465; doi:10.3390/polym15061410)
Supplement: Supplementary file 1 [file polymers-15-01410-s001.zip]

Archive with 1 entries (1 files):
- polymers-2213032-supplementary.pdf
